# Supplementary material for: The Interplay of Conjugation and Metal Coordination in Tuning the Electron Transfer Abilities of NTA-Graphene Based Interfaces
Source: Int J Mol Sci. 2022 Jan 4;23(1):543. doi: 10.3390/ijms23010543 (PMC8745182; doi:10.3390/ijms23010543)
Supplement: Supplementary file 1 [file ijms-23-00543-s001.zip]

Archive with 1 entries (1 files):
- ijms-1532556-supplementary.pdf
